# Supplementary material for: Microsatellite variation revealed panmictic pattern for Triatoma brasiliensis (Triatominae: Reduviidae) in rural northeastern Brazil: the control measures implications
Source: BMC Genet. 2020 Aug 27;21:92. doi: 10.1186/s12863-020-00903-w (PMC7457261; doi:10.1186/s12863-020-00903-w)
Supplement: Supplementary file 1 — Additional file 1. [file 12863_2020_903_MOESM1_ESM.xlsx]

## Sheet: additional file 1
Identification of the individual: locality_period of capture_ domiciliary units_ecotope.
												LOCALITY			PERIOD OF CAPTURE
												Code	Name		Code	Date
	Tb728		Tb830		Tb860		Tb8124		Tb7180			BHA	Belo Horizonte do Alfredo		2009a	February/2009
pop = BHA												BI	Benfinca do Incra		2009b	August/2009
BHA_2009a_C01_P	308	308	276	288	394	394	222	234	228	228		Can	Canadá		2010a	March/2010
BHA_2009a_C01_P	308	318	288	290	392	394	232	232	228	246		CJ	Cachoeira do Júlio		2010b	October/2010
BHA_2009b_C02_P	304	316	288	292	392	396	232	242	232	232		M	Mutuca
BHA_2010a_C02_P	306	314	290	290	392	394	234	234	240	240		ME	Mutuca Evangelista
BHA_2010a_C02_P	306	306	288	288	394	396	232	232	230	238		MNP	Morada Nova do Pedro
BHA_2010b_C02_P	306	314	290	290	392	396	232	240	220	230		MNT	Morada Nova do Thomaz
BHA_2010b_C02_P	316	316	?	?	392	394	234	234	232	242		MPC	Mutuca Pedra da Cruz
BHA_2010b_C04_P	304	310	274	288	394	394	232	242	238	242		SBI	São Bento do Incra
BHA_2010b_C04_P	314	314	282	290	394	394	220	232	230	240		SC	São Cristóvão
BHA_2010b_C05_P	314	314	282	288	392	394	234	234	222	232		VT	Várzea do Touro
BHA_2010b_C05_P	308	316	278	284	394	396	236	236	222	230
BHA_2010b_C05_P	316	316	290	290	394	394	234	242	230	230
BHA_2010b_C05_P	308	308	282	288	392	394	240	240	230	236
BHA_2010b_C06_P	316	316	292	292	392	392	234	244	220	240
BHA_2010b_C06_P	308	308	288	288	392	394	234	234	228	240		ECOTOPE
BHA_2010b_C11_P	304	310	290	288	394	396	230	230	232	232		Code	Ecotope
pop = BI												I	Intradomicile
BI_2009b_C02.01_P	308	308	288	290	394	396	232	232	232	238		P	Peridomicile
BI_2010a_C01.01_I	306	306	288	288	396	396	218	232	228	240		W	Wild
BI_2010a_C01.01_I	308	314	280	288	392	392	222	232	228	240
BI_2010a_C02.01_P	304	318	290	292	392	394	232	232	240	240
BI_2010a_C02.01_P	314	314	288	290	394	396	232	232	228	228
BI_2010a_C02.01_P	306	306	288	288	394	400	230	230	228	228
BI_2010a_C02.01_P	304	308	274	292	392	392	228	234	240	240
BI_2010b_C01.01_I	306	314	288	290	394	396	224	236	218	230
BI_2010b_C01.01_I	310	314	288	290	394	394	222	232	228	232
BI_2010b_C01.01_I	308	308	288	290	394	396	232	232	230	230
BI_2010b_C01.01_I	306	306	290	290	394	396	218	224	228	228
BI_2010b_C02.01_P	308	308	290	292	392	394	232	232	232	238
BI_2010b_C02.01_P	306	306	278	290	394	394	232	232	238	238
BI_2010b_C02.01_P	308	308	290	292	392	396	232	240	228	244
BI_2010b_C02.01_P	308	312	276	276	392	394	220	220	228	228
BI_2010b_C02.01_P	304	312	278	278	392	394	?	?	228	228
pop = Can
Can_2009a_C06_P	304	308	290	292	392	396	230	230	240	240
Can_2010a_C03.01_P	306	314	288	288	392	396	232	238	228	240
Can_2010a_C03.01_P	306	314	276	290	392	394	232	242	230	230
Can_2010a_C06_P	300	314	274	388	392	394	224	224	228	236
Can_2010a_C06_P	308	314	288	290	392	392	224	246	232	246
Can_2010b_C03.01_P	308	308	282	288	392	396	218	230	?	?
Can_2010b_C03.01_P	308	314	282	288	392	392	232	238	220	228
Can_2010b_C03.01_P	308	314	282	288	392	396	232	238	220	228
Can_2010b_C03.01_P	304	308	276	288	394	398	218	236	220	228
Can_2010b_C03.01_P	306	316	288	292	394	394	220	220	220	228
pop = CJ
CJ_2009a_11F_W	304	318	280	282	394	394	226	226	230	240
CJ_2009a_12_W	308	308	284	290	394	396	220	266	?	?
CJ_2009a_13_W	308	314	282	290	392	394	232	250	228	228
CJ_2009a_15_W	308	308	276	276	394	394	230	230	228	228
CJ_2009a_16_W	314	314	290	294	392	392	220	220	228	240
CJ_2009a_17_W	308	314	276	276	392	394	230	230	228	242
CJ_2009a_18F_W	308	314	288	288	394	396	232	232	230	240
CJ_2009a_19	308	314	276	288	392	394	232	232	228	242
CJ_2009a_2_W	308	318	288	288	392	396	232	236	230	230
CJ_2009a_21F_W	308	314	288	288	392	394	246	254	228	228
CJ_2009a_23F_W	318	318	276	288	394	396	230	234	234	234
CJ_2009a_24_W	314	314	290	290	392	394	220	228	230	238
CJ_2009a_37_W	314	314	288	288	392	392	?	?	218	234
CJ_2009a_38_W	314	314	288	288	392	396	232	232	228	240
CJ_2009a_5_W	308	308	290	298	?	?	226	234	230	230
CJ_2009a_6_W	308	316	276	296	392	396	224	240	228	228
CJ_2009a_8_W	304	314	?	?	392	392	232	238	228	240
CJ_2009a_9_W	308	314	?	?	392	392	226	234	224	234
CJ_2009a_C04_P	306	308	280	290	392	394	222	238	220	228
CJ_2009a_C04_P	304	314	290	290	392	394	232	232	220	232
CJ_2009a_C09_P	300	308	288	290	392	396	232	232	228	234
CJ_2009b_58A_W	316	316	278	290	392	392	218	224	228	228
CJ_2009b_59A_W	304	314	284	290	?	?	236	236	228	246
CJ_2009b_81_W	?	?	290	290	396	400	232	232	218	230
CJ_2009b_API11_W	302	316	278	282	394	394	226	226	228	240
CJ_2009b_API13_W	306	314	278	288	394	400	230	230	220	242
CJ_2009b_API17_W	304	314	276	294	392	392	?	?	220	230
CJ_2009b_API2_W	304	314	276	298	394	394	216	232	234	240
CJ_2009b_API23_W	304	308	278	284	392	392	226	246	228	228
CJ_2009b_API57_W	308	314	290	290	396	396	232	232	238	238
CJ_2009b_API67_W	314	314	288	288	394	396	222	226	230	234
CJ_2009b_API79_W	306	314	288	288	392	400	236	236	230	242
CJ_2009b_API90_W	308	316	276	290	392	394	230	244	228	228
CJ_2009b_API-93_W	304	308	288	288	392	392	?	?	230	230
CJ_2009b_APIC_W	308	308	276	288	392	394	232	232	230	236
CJ_2009b_APIF_W	310	314	290	290	392	396	220	232	220	228
CJ_2009b_API-H_W	304	308	?	?	394	396	234	234	230	234
CJ_2009b_C09_P	308	308	288	290	392	396	226	244	226	226
CJ_2009b_C09_P	308	318	288	290	394	396	232	246	228	228
CJ_2009b_C09_P	308	308	290	292	396	396	224	232	230	230
CJ_2009b_C11_P	304	314	288	290	392	396	222	232	230	238
CJ_2009b_C11_P	308	314	282	288	392	394	222	226	220	240
CJ_2009b_C11_P	308	318	288	290	394	394	236	244	228	236
CJ_2009b_C11_P	314	314	290	292	392	394	232	232	230	230
CJ_2009b_C11_P	300	300	278	290	392	392	224	232	228	240
CJ_2009b_C13_P	308	308	290	292	396	396	222	234	232	232
CJ_2009b_C14_P	306	310	276	288	392	394	222	222	228	234
CJ_2009b_C14_P	306	316	276	286	394	396	218	232	228	232
CJ_2009b_C14_P	306	314	292	292	392	394	232	232	226	234
CJ_2009b_C15_P	310	310	278	290	?	?	234	250	228	228
CJ_2010a_11M_W	308	314	290	290	392	394	236	236	228	238
CJ_2010a_12M_W	314	314	288	292	394	394	232	232	234	244
CJ_2010a_16_W	304	308	288	288	394	394	226	238	230	234
CJ_2010a_17_W	304	308	278	288	394	394	232	232	230	230
CJ_2010a_19_W	308	314	288	288	394	396	220	234	234	252
CJ_2010a_20M_W	310	316	280	288	392	398	232	232	228	228
CJ_2010a_21M_W	308	308	290	290	392	392	228	234	228	232
CJ_2010a_22_W	308	308	286	286	396	396	230	230	230	230
CJ_2010a_23M_W	308	308	282	288	392	392	226	234	234	254
CJ_2010a_27_W	308	314	292	292	392	394	232	232	228	244
CJ_2010a_28_W	308	308	290	290	392	392	216	234	240	244
CJ_2010a_29_W	308	308	288	288	392	392	226	234	218	234
CJ_2010a_3_W	308	308	278	280	392	394	218	232	240	240
CJ_2010a_32_W	308	308	288	288	390	390	236	240	230	234
CJ_2010a_35_W	308	314	288	288	392	394	230	230	220	230
CJ_2010a_36_W	314	314	276	288	394	396	230	230	234	238
CJ_2010a_37_W	308	314	288	288	392	396	224	224	240	240
CJ_2010a_38_W	304	314	288	288	392	396	220	228	230	244
CJ_2010a_40_W	308	316	284	288	394	396	234	234	218	228
CJ_2010a_42M_W	308	314	288	288	?	?	224	232	238	248
CJ_2010a_43M_W	310	310	290	290	?	?	234	234	222	240
CJ_2010a_46_W	304	304	288	288	396	400	216	234	228	240
CJ_2010a_47_W	304	314	288	288	392	394	230	246	228	240
CJ_2010a_49_W	304	304	290	290	394	394	226	268	228	240
CJ_2010a_51_W	306	318	288	288	394	396	232	232	232	240
CJ_2010a_54_W	308	308	?	?	?	?	234	234	?	?
CJ_2010a_55_W	308	308	288	288	392	392	234	234	218	228
CJ_2010a_62AP33A_W	306	306	288	288	394	394	234	238	240	240
CJ_2010a_98M_W	314	314	290	290	392	394	226	236	228	228
CJ_2010a_C11_P	314	314	288	290	392	396	230	230	?	?
CJ_2010b_C03_I	308	308	288	290	392	394	230	230	234	242
CJ_2010b_C09_P	306	316	288	288	394	394	232	232	230	240
CJ_2010b_C09_P	308	318	288	290	392	394	232	232	228	240
CJ_2010b_C13_P	304	308	276	290	394	396	220	236	228	236
CJ_2010b_C13_P	308	304	276	288	392	394	226	232	230	240
CJ_2010b_C13_P	304	308	288	288	394	394	?	?	228	228
CJ_2010b_C13_P	?	?	290	290	392	394	224	232	?	?
CJ_2010b_C13_P	306	318	288	288	394	394	?	?	220	220
CJ_2010b_C13_P	308	318	288	288	394	400	224	224	240	240
CJ_2010b_C13_P	304	316	274	288	392	392	222	232	228	240
CJ_2010b_C13_P	308	318	276	288	392	392	222	230	228	240
CJ_2010b_C13_P	304	304	276	288	394	394	222	232	228	240
CJ_2010b_C13_P	314	314	288	288	394	394	234	234	228	240
CJ_2010b_C13_P	304	308	278	284	394	394	230	230	230	230
CJ_2010b_C14_P	308	314	286	290	392	392	220	232	228	236
CJ_2010b_C14_P	306	314	284	288	394	400	222	230	228	238
CJ_2010b_C14_P	308	308	278	288	394	400	232	232	232	242
CJ_2010b_C14_P	306	306	288	290	392	394	220	232	236	236
CJ_2010b_C14_P	304	304	278	290	392	394	220	220	228	228
CJ_2010b_C14_P	306	316	284	288	394	400	224	230	228	236
CJ_2010b_C14_P	304	308	274	290	392	394	226	236	228	228
CJ_2010b_C14_P	304	316	288	288	396	396	222	234	238	244
CJ_2010b_C19.01_P	306	314	274	290	392	392	232	232	238	242
pop = M
M_2009a_C13_I	308	308	284	284	394	396	232	232	228	240
M_2009a_C56_I	316	316	288	290	396	398	222	232	230	230
M_2009a_C56_I	304	308	290	292	392	396	222	232	234	244
M_2009a_C56_I	308	314	290	290	392	398	226	232	234	238
M_2009a_C58_I	314	318	280	284	392	394	234	244	228	240
M_2009a_C58_I	306	316	290	292	396	396	232	232	228	240
M_2010a_C23_P	308	314	282	288	394	396	230	234	240	240
M_2010a_C23_P	308	314	288	290	394	394	232	232	228	236
M_2010a_C26_P	308	308	282	288	394	394	234	234	230	240
M_2010a_C28_P	306	306	288	288	392	394	224	232	236	236
M_2010a_C28_P	308	308	286	288	392	396	224	232	232	232
M_2010a_C28_P	306	314	292	292	394	396	224	244	?	?
M_2010a_C38_P	308	316	288	290	394	396	220	234	228	244
M_2010a_C52_I	306	314	282	284	394	398	226	234	228	240
M_2010a_C56_P	314	314	288	288	392	392	232	232	234	238
M_2010a_C56_P	308	316	290	290	392	396	232	232	224	244
M_2010a_C56_P	306	306	288	290	392	394	230	230	232	244
M_2010a_C56_P	310	316	290	290	392	394	230	234	228	236
M_2010b_C03_I	?	?	276	290	392	396	224	224	228	228
M_2010b_C03_P	304	318	288	288	392	394	234	234	222	234
M_2010b_C03_P	304	314	288	288	392	394	222	234	228	228
M_2010b_C03_P	304	318	276	290	392	394	232	232	232	232
M_2010b_C03_P	304	308	280	284	394	396	222	236	228	238
M_2010b_C04_I	308	308	288	290	394	394	224	234	228	248
M_2010b_C43_P	306	306	276	290	394	396	232	232	234	242
M_2010b_C43_P	306	308	290	290	392	394	220	232	228	240
M_2010b_C43_P	308	314	276	280	394	396	228	228	228	242
M_2010b_C49_P	314	314	276	288	392	392	218	232	228	240
M_2010b_C49_P	308	318	284	288	392	392	222	222	240	240
M_2010b_C56_P	312	312	290	290	396	398	218	232	228	234
M_2010b_C56_P	306	314	290	290	392	398	218	232	228	240
M_2010b_C56_P	300	300	288	288	392	398	220	232	218	236
M_2010b_C56_P	314	314	290	290	394	396	232	232	224	242
M_2010b_C56_P	304	314	288	290	391	394	232	232	222	228
M_2010b_C56_P	308	312	288	290	396	398	218	232	230	234
M_2010b_C56_P	?	?	288	288	392	392	234	234	?	?
M_2010b_C56_P	304	308	282	292	394	396	218	226	228	228
pop = ME
ME_2009a_25_W	306	306	278	288	392	392	?	?	228	242
ME_2009a_26_W	306	314	288	288	396	396	220	232	228	234
ME_2009a_27_W	304	316	?	?	392	394	234	234	228	228
ME_2009a_28_W	304	314	?	?	392	392	224	234	236	236
ME_2009a_30_W	308	316	276	284	394	394	236	240	228	242
ME_2009a_31_W	308	308	284	290	394	396	226	232	228	228
ME_2009a_32_W	306	306	288	288	390	392	226	226	228	228
ME_2009a_36_W	306	314	290	298	392	392	230	240	228	242
ME_2009a_40_W	308	314	?	?	392	392	236	236	232	242
ME_2009a_41_W	?	?	284	290	396	396	?	?	230	230
ME_2009b_API109_W	314	314	276	290	392	394	226	232	230	236
ME_2010a_56_W	306	316	274	284	392	396	234	234	236	236
ME_2010a_60_W	308	308	?	?	394	394	232	240	226	230
ME_2010a_61M_W	310	310	290	290	392	392	232	260	230	242
ME_2010a_63M_W	306	306	284	290	?	?	234	234	228	236
ME_2010a_64_W	308	308	282	282	394	394	236	236	228	234
ME_2010a_65M_W	314	314	290	290	392	394	224	232	228	243
ME_2010a_66M_W	308	308	290	290	392	394	228	234	230	234
ME_2010a_67M_W	310	310	276	290	392	392	234	234	228	228
ME_2010a_71_W	308	314	290	290	392	396	234	240	228	242
ME_2010a_93_W	316	316	290	290	394	394	226	232	226	240
ME_2010a_94_W	308	316	290	294	396	396	232	262	230	242
ME_2010a_95_W	308	314	276	288	394	396	220	238	228	242
pop = MNP
MNP_2009a_C02_P	306	306	290	290	392	394	232	232	228	228
MNP_2009a_C02_P	308	308	290	292	394	394	224	232	228	240
MNP_2009a_C07_P	308	314	282	290	394	396	218	218	232	232
MNP_2009a_C07_P	308	314	282	290	392	394	230	230	230	234
MNP_2009a_C07_P	314	314	282	290	392	394	230	230	228	234
MNP_2009a_C07_P	308	316	284	284	392	394	230	230	228	234
MNP_2009a_C07_P	308	308	282	290	392	394	230	230	?	?
MNP_2009a_C09.01_P	314	314	276	290	392	392	230	230	230	230
MNP_2009a_C09.01_P	308	308	284	290	394	394	232	232	230	230
MNP_2009a_C09.01_P	314	314	290	290	392	392	230	244	230	230
MNP_2009a_C11.01_P	314	314	288	288	394	394	234	234	230	234
MNP_2009a_C11.02_P	306	306	288	290	394	394	218	232	228	228
MNP_2009a_C11.02_P	310	316	278	282	392	394	232	232	234	240
MNP_2009a_C11.02_P	304	316	282	290	392	392	222	226	232	242
MNP_2009b_C05_P	308	308	278	284	392	394	232	240	228	234
MNP_2009b_C09.01_P	306	314	276	288	394	394	232	232	236	240
MNP_2010a_C02_P	306	306	288	290	392	396	232	232	228	228
MNP_2010a_C07_P	308	308	290	292	394	396	232	232	228	234
MNP_2010a_C11.02_P	304	304	290	290	392	394	232	232	228	240
MNP_2010b_C02_P	306	306	288	288	394	394	226	234	228	228
MNP_2010b_C02_P	?	?	288	288	394	394	?	?	?	?
MNP_2010b_C02_P	308	308	292	292	392	396	228	228	220	236
MNP_2010b_C06.01_P	304	308	276	288	392	400	228	236	238	238
MNP_2010b_C06.01_P	306	314	280	292	392	394	234	234	220	228
pop = MNT
MNT_2009a_C17_P	306	306	276	278	392	396	224	236	230	230
MNT_2009a_C26_P	308	314	278	290	392	394	222	234	230	238
MNT_2009b_C02.01_I	304	316	280	290	396	396	232	242	228	244
MNT_2009b_C02.02_P	306	306	288	290	392	396	224	234	244	252
MNT_2010a_C02_P	304	314	282	290	392	392	232	232	232	240
MNT_2010a_C02_P	308	308	286	290	392	394	232	236	228	248
MNT_2010a_C08_I	308	308	288	288	394	396	218	218	228	240
MNT_2010a_C19_P	308	314	282	292	392	400	234	238	220	220
MNT_2010a_C29_P	308	314	288	288	392	394	228	232	228	240
MNT_2010b_C09_P	312	312	276	292	392	394	238	238	240	240
MNT_2010b_C09_P	308	308	276	290	392	392	232	232	240	240
MNT_2010b_C10_P	310	310	288	288	392	394	224	230	232	242
pop = MPC
MPC_2009a_101_W	308	308	290	290	?	?	232	232	240	244
MPC_2009a_102_W	306	306	290	290	394	396	222	232	228	234
MPC_2009a_104_W	308	308	278	288	394	394	224	232	240	240
MPC_2009a_105_W	308	308	290	290	392	394	240	240	228	234
MPC_2009a_109_W	314	314	276	290	392	392	226	232	230	236
MPC_2009a_110_W	300	314	276	290	392	396	?	?	234	238
MPC_2009a_114_W	304	304	288	288	396	396	224	234	240	240
MPC_2009a_118_W	308	306	288	288	392	396	232	232	244	244
MPC_2009a_119_W	308	314	276	290	396	398	232	236	230	238
MPC_2009a_120_W	306	306	276	282	392	394	226	232	228	244
MPC_2009a_121_W	308	308	288	288	396	396	234	234	232	242
MPC_2009a_123_W	306	306	290	290	392	400	232	232	228	242
MPC_2009a_43A_W	308	314	288	288	392	396	?	?	230	242
MPC_2009a_52_W	308	314	286	286	392	394	232	232	222	238
MPC_2009a_57_W	308	314	280	290	392	392	232	240	?	?
MPC_2009a_61F_W	308	308	288	288	394	398	226	234	232	244
MPC_2009a_63A_W	308	314	276	288	392	394	218	226	230	242
MPC_2009a_65F_W	308	314	288	288	396	396	234	234	230	244
MPC_2009a_66F_W	306	306	290	290	?	?	220	228	230	234
MPC_2009a_67F_W	306	308	290	290	392	396	220	234	228	232
MPC_2009a_68_W	314	314	280	292	392	394	222	226	218	238
MPC_2009a_69_W	314	314	290	290	392	394	220	268	228	234
MPC_2009a_70_W	308	308	290	290	394	394	232	245	220	228
MPC_2009a_73_W	308	308	290	290	392	394	220	232	240	254
MPC_2009a_80_W	308	308	288	288	392	394	224	232	232	232
MPC_2009a_84_W	306	306	276	288	392	394	222	232	230	244
MPC_2009a_91_W	314	314	290	290	394	396	232	242	228	234
MPC_2009a_96A_W	306	310	276	286	392	392	232	232	228	232
MPC_2009a_96F_W	306	310	276	286	392	392	232	232	228	232
MPC_2009a_97_W	300	306	278	278	394	396	228	234	218	242
MPC_2009a_98F_W	308	318	284	290	392	394	228	234	228	232
MPC_2009a_99_W	310	314	288	288	394	398	226	260	238	242
MPC_2009b_45_W	?	?	286	290	394	396	222	228	228	228
MPC_2009b_API10_W	306	306	276	290	392	400	?	?	228	240
MPC_2009b_API101_W	310	310	288	292	394	396	230	234	228	242
MPC_2009b_API103_W	308	308	282	290	392	396	224	234	232	242
MPC_2009b_API104_W	308	308	278	288	392	392	228	234	240	240
MPC_2009b_API106_W	308	314	276	276	394	394	226	234	228	238
MPC_2009b_API27_W	304	318	288	288	394	396	232	232	228	232
MPC_2009b_API29_W	308	314	290	290	392	392	234	234	218	222
MPC_2009b_API37_W	308	308	284	288	392	392	224	232	232	242
MPC_2009b_API44_W	308	308	276	290	398	398	232	232	228	230
MPC_2009b_API51_W	306	306	278	290	394	398	220	232	228	236
MPC_2009b_API52_W	308	316	290	290	392	394	232	232	230	240
MPC_2009b_API63_W	308	314	290	290	390	394	222	232	238	238
MPC_2009b_API65_W	310	314	288	288	392	394	230	230	230	238
MPC_2009b_API84_W	306	306	276	288	392	394	222	232	230	244
MPC_2009b_API99_W	308	308	290	290	392	394	232	232	228	242
MPC_2010a_56_W	308	316	?	?	?	?	228	234	230	238
MPC_2010a_82_W	310	310	282	290	394	396	232	254	228	240
MPC_2010a_83_W	310	314	282	288	392	392	232	232	228	234
MPC_2010a_84_W	304	314	290	290	392	394	232	232	230	230
MPC_2010a_85_W	314	314	290	290	394	394	232	232	230	230
MPC_2010a_86_W	306	306	276	290	396	400	232	232	234	248
MPC_2010a_87_W	308	314	278	290	392	394	226	234	228	232
MPC_2010a_88_W	308	314	278	290	394	396	220	234	218	240
MPC_2010a_89_W	306	314	276	290	394	394	224	232	228	236
MPC_2010a_90_W	308	314	288	288	392	398	222	236	238	242
MPC_2010a_90M_W	308	314	288	288	394	396	224	232	234	242
MPC_2010a_91_W	308	314	290	290	392	394	232	244	230	230
MPC_2010a_92_W	308	308	286	290	394	394	220	232	228	240
pop = SBI
SBI_2009a_C05_P	310	314	278	290	400	400	234	234	232	240
SBI_2009a_C05_P	308	308	282	290	394	396	224	232	242	242
SBI_2009a_C05_P	308	314	276	290	394	396	218	230	240	240
SBI_2009a_C05_P	308	316	284	290	392	400	230	230	222	242
SBI_2009a_C05_P	310	314	280	290	392	400	?	?	228	232
SBI_2009a_C05_P	304	314	290	290	?	?	232	232	?	?
SBI_2009a_C05_P	308	308	274	290	394	394	232	232	?	?
SBI_2009a_C05_P	308	308	282	290	394	396	232	232	?	?
SBI_2009a_C05_P	?	?	290	290	392	392	230	230	?	?
SBI_2009a_C05_P	?	?	276	276	?	?	232	232	?	?
SBI_2010b_C01_P	308	308	276	288	394	394	230	230	226	234
SBI_2010b_C06_I	?	?	284	284	392	392	232	232	228	244
pop = SC
SC_2009b_C09_P	?	?	?	?	392	394	232	232	228	240
SC_2009b_C12_P	308	308	276	290	392	392	234	234	230	240
SC_2010a_C01_I	308	308	288	290	392	394	218	218	228	240
SC_2010a_C01_I	304	308	276	290	392	392	232	232	228	240
SC_2010a_C01_I	308	308	290	290	392	396	232	232	228	240
SC_2010a_C01_I	308	314	290	292	392	396	232	232	228	240
SC_2010a_C01_I	312	312	290	292	392	396	230	230	228	240
SC_2010a_C09_P	306	306	282	290	394	394	238	248	?	?
SC_2010a_C09_P	308	308	288	290	392	394	238	238	228	242
pop = VT
VT_2009a_C05_P	308	308	278	278	394	394	230	230	236	240
VT_2009a_C05_P	?	?	290	290	394	394	224	232	230	230
VT_2009a_C05_P	308	308	288	290	392	394	232	232	228	246
VT_2009a_C05_P	308	308	284	288	392	394	230	236	228	240
VT_2009a_C05_P	308	308	278	284	?	?	228	232	228	240
