# Supplementary material for: Microsatellite variation revealed panmictic pattern for Triatoma brasiliensis (Triatominae: Reduviidae) in rural northeastern Brazil: the control measures implications
Source: BMC Genet. 2020 Aug 27;21:92. doi: 10.1186/s12863-020-00903-w (PMC7457261; doi:10.1186/s12863-020-00903-w)
Supplement: Supplementary file 3 — Additional file 3. [file 12863_2020_903_MOESM3_ESM.xlsx]

## Sheet: additional file 3
Reinfestation in the locality of Cachoeira do Júlio
Identification of the individual: locality_period of capture_ domiciliary units_ecotope.
PERIOD OF CAPTURE				DOMICILIARY UNITS					ECOTOPE
2010b	October/2010			C13	domiciliary unit 13				P: Peridomicile
2015	August/2015			C14	domiciliary unit 14				W: Wild
	Tb728		Tb830		Tb860		Tb8124		Tb7180
pop = CJ_2010b_C13_P
CJ_2010b_C13_P	304	308	276	290	394	396	220	236	228	236
CJ_2010b_C13_P	308	304	276	288	392	394	226	232	230	240
CJ_2010b_C13_P	308	318	288	288	394	400	224	224	240	240
CJ_2010b_C13_P	304	316	274	288	392	392	222	232	228	240
CJ_2010b_C13_P	308	318	276	288	392	392	222	230	228	240
CJ_2010b_C13_P	304	304	276	288	394	394	222	232	228	240
CJ_2010b_C13_P	314	314	288	288	394	394	234	234	228	240
CJ_2010b_C13_P	304	308	278	284	394	394	230	230	230	230
pop = CJ_2010b_C14_P
CJ_2010b_C14_P	308	314	286	290	392	392	220	232	228	236
CJ_2010b_C14_P	306	314	284	288	394	400	222	230	228	238
CJ_2010b_C14_P	308	308	278	288	394	400	232	232	232	242
CJ_2010b_C14_P	306	306	288	290	392	394	220	232	236	236
CJ_2010b_C14_P	304	304	278	290	392	394	220	220	228	228
CJ_2010b_C14_P	306	316	284	288	394	400	224	230	228	236
CJ_2010b_C14_P	304	308	274	290	392	394	226	236	228	228
CJ_2010b_C14_P	304	316	288	288	396	396	222	234	238	244
pop = CJ_2015_C13_P
CJ_2015_C13_P	310	310	282	290	392	396	224	228	228	236
CJ_2015_C13_P	318	318	290	290	392	396	232	232	236	242
CJ_2015_C13_P	?	?	288	290	392	400	224	234	228	240
CJ_2015_C13_P	306	306	284	288	394	400	232	232	236	244
CJ_2015_C13_P	308	318	288	288	396	400	232	232	228	244
pop = CJ_2015_C14_P
CJ_2015_C14_P	304	308	282	290	392	396	232	232	228	240
CJ_2015_C14_P	308	308	288	288	396	398	224	236	242	242
CJ_2015_C14_P	304	304	288	292	394	396	238	238	224	240
CJ_2015_C14_P	308	308	290	290	392	394	226	232	230	230
CJ_2015_C14_P	308	314	278	290	392	394	234	234	232	240
CJ_2015_C14_P	308	308	276	290	394	394	222	232	228	232
CJ_2015_C14_P	308	314	278	288	392	396	224	236	220	228
CJ_2015_C14_P	308	308	288	290	392	394	224	232	228	234
pop = CJ_2015_W
CJ_2015_E1_W	314	318	278	290	394	394	232	232	228	242
CJ_2015_E10_W	308	314	274	290	392	394	232	234	228	234
CJ_2015_E11_W	308	314	288	288	392	394	232	232	228	228
CJ_2015_E12_W	314	314	274	288	392	392	222	222	218	238
CJ_2015_E13_W	304	306	288	288	392	392	232	232	236	240
CJ_2015_E14_W	306	308	290	290	392	394	234	234	228	234
CJ_2015_E15_W	308	308	290	290	394	394	230	230	232	240
CJ_2015_E16_W	304	306	288	288	392	394	232	234	228	230
CJ_2015_E17_W	308	314	288	292	392	392	232	232	228	232
CJ_2015_E18_W	308	308	280	290	392	392	226	226	228	228
CJ_2015_E19_W	308	308	280	290	394	396	226	226	226	228
CJ_2015_E2_W	306	308	290	292	392	392	232	236	228	230
CJ_2015_E20_W	304	308	288	290	394	396	232	232	228	236
CJ_2015_E21_W	308	308	288	288	392	394	228	228	228	228
CJ_2015_E22_W	306	308	276	290	392	394	232	232	228	242
